# Supplementary material for: Sperm Cyst “Looping”: A Developmental Novelty Enabling Extreme Male Ornament Evolution
Source: Cells. 2021 Oct 15;10(10):2762. doi: 10.3390/cells10102762 (PMC8534658; doi:10.3390/cells10102762)
Supplement: Supplementary file 1 [file cells-10-02762-s001.zip]

Archive with 3 entries (2 files):
- 1378835-sp-1012/
- 1378835-sp-1012/Figure S1.pdf
- 1378835-sp-1012/Table S1.xlsx
