# Supplementary material for: Sperm Cyst “Looping”: A Developmental Novelty Enabling Extreme Male Ornament Evolution
Source: Cells. 2021 Oct 15;10(10):2762. doi: 10.3390/cells10102762 (PMC8534658; doi:10.3390/cells10102762)
Supplement: Supplementary file 1 [file cells-10-02762-s001.zip › 1378835-sp-1012/Table S1.xlsx]

## Sheet: Title
Article title: Sperm cyst “looping:” a developmental novelty enabling extreme male ornament evolution
The "species means" tab contains data for the species used in the study, their DSSC stock ID, and mean values for traits examined in this study. The description for column names are as follows:
Species	Self explanatory
DSSC Stock #	Self explanatory
looping	Form of sperm cyst looping
SR_looping	Whether looping is present or absent
SR_length	Mean SR length (mm)
sperm_length_mean	Mean sperm length (mm)
testis_length	Mean testis length (mm)
testis_mass	Mean dry testis mass (mg)
body_mass	Mean dry body mass-males (mg)
rel_testis_mass	Mean relative testis mass
maturation time	Mean Male maturation time (days)
median_lifespan_female	Median lifespan of females (days)
median_lifespan_male	Median lifespan of males (days)
sex_bias_median_longevity
body_mass_F	Mean dry body mass-females (mg)
th.F	Mean female thorax length (mm)
th.M	Mean male thorax length (mm)
loop_length	Mean length of a loop, whenever measurable (mm)
no_loops	Number of loops
50% remating interval (RI50)	Self explanatory
sperm_per_copulation	Self explanatory

## Sheet: Species means
Species	DSSC Stock #	looping	SR_looping	SR_length	sperm_length_mean	testis_length	testis_mass	body_mass	rel_testis_mass	maturation time	median_lifespan_female	median_lifespan_male	sex_bias_median_longevity	body_mass_F	th.F	th.M	loop_length	no_loops	50% remating interval (RI50)	sperm_per_copulation
Drosophila equinoxialis	14030-0741.01	Complete	Present	12.6012	4.69578	1.57093	0.01201	0.12883	0.0934792	0.5	39	32	-0.197183	0.1296	0.78	0.88125	0.616375	8	14	127.5
Drosophila nebulosa	14030-0761.00	Complete	Present	11.4526	6.04592	1.5434	0.0117	0.1885	0.0619575	0.5	42	28	-0.4	0.268979	0.888158	0.958553	0.969864	7	21	117.6
Drosophila paulistorum	14030-0771.00	Complete	Present	10.3244	8.81087	1.6824	0.02749	0.3005	0.0922751	0.5	42	32	-0.27027	0.144715	0.789375	0.865	1.05109	9	21	140.6
Drosophila sucinea	14030-0791.01	Complete	Present	9.783	5.50314	1.7704	0.0140361	0.175036	0.0809196	0.5	35	32	-0.0895522	0.275027	0.951316	0.972368	0.756071	8	21	87
Drosophila tropicalis	14030-0801.00	Complete	Present	2.8676	1.56165	1.5724	0.00637593	0.113856	0.0566137	0.5	51	32	-0.457831	0.229677	0.7625	0.93	0.457208	4	21	99.6
Drosophila willistoni	14030-0811.01	Complete	Present	8.8652	6.87287	1.7486	0.013811	0.153456	0.0912076	0.5	28	21	-0.285714	0.1586	0.795	1.00125	0.57325	12	14	114.46
Drosophila saltans	14045-0911.01	Partial	Present	13.352	8.96	4.096	0.01204	0.20434	0.0582633	3	59	51	-0.145455	0.33128	0.8775	0.9925	1.294	7	21	97.1667
Drosophila austrosaltans	14045-0881.00	Partial	Present	13.657	9.964	3.908	0.0127	0.29958	0.0425781	5	39	38	-0.025974	0.50264	0.925	1.0125	1.12	9	7	72.8
Drosophila prosaltans	14045-0901.06	Partial	Present	12.244	8.241	3.895	0.01228	0.17502	0.0701872	5	51	44	-0.147368	0.2403	0.8325	1.0625	1.156	8	10	60
Drosophila sturtevanti	14043-0871.01	Partial	Present	35.598	19.803	8.238	0.02306	0.31072	0.0745033	9	36	33	-0.0869565	0.45046	0.9525	1.0125	NA	3	2	49.2
Drosophila insularis	NA	Complete	Present	6.7958	5.96	1.863	0.031	0.3105	0.102315	1.5	42	39	-0.0740741	0.12518	0.87375	0.911875	1.604	4	21	77.8333
Drosophila americana	15010-0951.01	Absent	Absent	10.5392	5.22	7.01833	0.04624	0.44962	0.065043	6	77	66	-0.153846	0.56424	1.09	1.1475	NA	NA	0.5
Drosophila ananassae	14024-0371.11	Absent	Absent	4.5452	2.16	2.60933	0.00374	0.20052	0.0185624	4	43	40	-0.0722892	0.2356	0.9425	1.065	NA	NA	21
Drosophila biarmipes	14023-0361.03	Absent	Absent	3.0834	1.91	2.41067	0.00322	0.219	0.0147119	2	42	53	0.231579	0.26376	0.9475	1.0325	NA	NA	Monandrous
Drosophila bipectinata	14024-0381.21	Absent	Absent	4.282	1.75	2.14367	0.00428	0.16996	0.0251957	2	36	36	0	0.23444	0.775	0.8525	NA	NA	14	126
Drosophila borealis	15010-0961.00	Absent	Absent	13.78	7.54	8.05233	0.04404	0.48658	0.0895955	9	49	45	-0.0851064	0.60646	1.2275	1.175	NA	NA	1
Drosophila immigrans	15111-1731.10	Absent	Absent	3.781	1.69496	2.617	0.02474	0.47014	0.0527923	3	51	54	0.0571429	0.89254	1.37448	1.47619	NA	NA	Monandrous
Drosophila lummei	15010-1011.01	Absent	Absent	11.12	7.79	8.34133	0.04344	0.6934	0.062305	7	42	42	0	0.76876	1.31302	1.40635	NA	NA	7
Drosophila melanogaster	NA	Absent	Absent	2.08	1.85	1.88	0.0091	0.176	0.05	2	45	41	-0.0930233	0.2	0.9	1.03	NA	NA	3	1414
Drosophila montana	15010-1021.09	Absent	Absent	5.14	3.34	4.60433	0.07174	0.53872	0.0787469	8	72	68	-0.0571429	0.83126	1.29	1.31405	NA	NA	1
Drosophila serrata	14028-0681.00	Absent	Absent	4.436	3.44227	4.136	0.01238	0.25776	0.0510865	5	67	63	-0.0615385	0.27812	0.885	1.055	NA	NA	14
Drosophila siamana	15111-1741.00	Absent	Absent	7.6532	4.4205	5.18967	0.01706	0.74378	0.0231168	4	58	54	-0.0714286	0.82832	1.396	1.5	NA	NA	21
Drosophila simulans	14021-0251.00	Absent	Absent	1.46	1.1	1.658	0.0090138	0.181	0.0498	1	27	34	0.229508	0.346	0.91	1.02	NA	NA	4	1340
Drosophila sulfurigaster	15112-1831.00	Absent	Absent	8.2606	4.51	5.13833	0.0168	0.38948	0.0436134	5	44	47	0.0659341	0.43964	1.16	1.28254	NA	NA	14
Drosophila suzukii	14023-0311.01	Absent	Absent	3.26667	1.67	2.82767	0.00874	0.30506	0.0289537	3	35	25	-0.333333	0.75358	1.065	1.30794	NA	NA	7
Drosophila virilis	15010-0951.01	Absent	Absent	8.21	5.7	6.938	0.04684	0.43368	0.0849628	6	73	73	0	0.70114	1.1175	1.1925	NA	NA	1
Drosophila yakuba	14021-0261.00	Absent	Absent	1.7744	1.75	2.30633	0.00856	0.25064	0.0347054	3	59	59	0	0.29172	0.7775	0.86	NA	NA	Monandrous	1067.5
Drosophila emarginata	14042-0841.09	Partial	Present	29.43	10.6039	6.69175	0.0193	0.31278	0.0612156	7				0.51836	0.99	1.1325		2
